# Supplementary material for: Ferritin Trajectories over Repeated Whole Blood Donations: Results from the FIND+ Study
Source: J Clin Med. 2022 Jun 21;11(13):3581. doi: 10.3390/jcm11133581 (PMC9267857; doi:10.3390/jcm11133581)
Supplement: Supplementary file 1 [file jcm-11-03581-s001.zip]

Archive with 1 entries (1 files):
- jcm-1759249-supplementary.pdf
